# Supplementary material for: Structural basis and physiological significance of non-canonical Gs coupling to the melatonin MT1 receptor
Source: Nat Commun. 2026 May 21;17:6706. doi: 10.1038/s41467-026-73555-6 (PMC13385403; doi:10.1038/s41467-026-73555-6)
Supplement: Supplementary file 4 — Source Data [file 41467_2026_73555_MOESM4_ESM.xlsx]

## Sheet: Figure1
		%
1a	log[MLT]	MT1-High						MT2-High						MT1-Low
	0	100	100	100	100	100	100	100	100	100	100	100	100	100	100	100	100	100	100
	-12	91.8	103	85.8	95	82	83	87.5	102	95.3	96	85	88	85.514	91.691	87.792	89.068	103.03	88.722
	-11	93.7	102	89	105	82	87	61.1	95.1	92.6	92	83	90	86.876	84.07	86.461	89.844	95.965	82.893
	-10	78.5	90	67.1	86	56	66	46.5	94.6	80.8	84	91	80	76.54	78.228	81.671	84.692	90.364	84.857
	-9	74.8	81.9	49.8	85	57	52	39.5	80.3	46.5	88	78	75	58.884	65.433	81.671	80.181	77.657	88.048
	-8	85.1	91.4	95.1	102	96	77	39.4	75.1	45.8	76	69	73	55.678	67.98	81.045	61.219	73.94	77.642
	-7	83.8	99.6	*	103	132	98	42.7	63.3	40.2	77	67	71	64.401	66.538	68.549	68.433	73.928	68.103
	-6	82.7	87.7	124	103	105	87	36	65.6	46.3	71	74	71	63.212	59.235	74.18	64.673	67.722	81.381
				*One data point at log[MLT] = -7 was not obtained owing to a technical issue during measurement.
		%
1b	log[MLT]	MT1-High: PTX						log[MLT]	MT2-High: PTX
	0	100	100	100	100	100		0	100	100	100	100
	-12	72.503	129.418	102.476	102.476	91.489		-12	138.497	102.096	89.8994	92.116
	-11	74.2649	139.075	104.797	104.797	96.4896		-11	131.674	101.852	86.716	89.7747
	-10	77.0896	137.465	110.555	110.555	99.4737		-10	104.969	106.694	88.3786	106.54
	-9	77.083	132.014	128.738	128.738	108.055		-9	138.953	102.071	85.6387	93.9777
	-8	122.64	121.358	206.308	206.308	194.792		-8	131.953	119.425	110.96	104.903
	-7	129.581	123.153	190.395	190.395	270.617		-7	127.645	117.819	117.379	106.417
	-6	138.306	107.899	207.098	207.098	243.353		-6	125.336	104.147	118.394	124.75
	Fold of Vehcle			Fold of Vehcle			Fold of Vehcle			Fold of Vehcle
1c	MT1-mGi		1d	MT1-mGs		1e	MT2-mGi		1f	MT2-mGs
	Veh	MLT		Veh	MLT		Veh	MLT		Veh	MLT
	1	6.20218		1	3.04896		1	5.755		1	1.15725
	1	5.14234		1	1.88569		1	4.31004		1	1.06631
	1	4.97863		1	1.45106		1	4.88671		1	1.1688
	1	6.47936		1	1.65993		1	4.45982		1	1.17119
	1	6.43037		1	1.78275		1	4.58658		1	0.926006
	cAMP (pmol/mg protein)			pCREB/CREB			cAMP (pmol/mg protein)				cAMP (pmol/mg protein)
1h	DMSO	MLT	1j	DMSO	MLT	1l	DMSO	MLT	MLT + Luz	1o	DMSO	MLT
	1.13345	2.51724		0.817931	1.09999		2.41988	2.89414	2.09032		57.1261	88.2396
	1.33384	4.28954		1.0317	1.32723		1.93412	3.31469	3.7948		88.2991	64.4591
	1.91783	6.10495		1.27127	1.3726		2.18218	3.19771	1.34985		60.295	85.7328
	2.50398	2.04976		1.2906	1.35427		1.93488	2.95778	1.76513		41.9476	74.2683
	3.57469	3.71876		0.996482	1.5573		2.13809	3.33797	1.28919		36.5153	100
	2.38933	4.41858		1.17061	1.97325		2.24396	3.46109	2.42598		47.7574	80.9479
												73.1292

## Sheet: Figure2
		%								%								%								%
2d	log[MLT]	WT						2e	log[MLT]	Y128A						2f	log[MLT]	S132A						2g	log[MLT]	L133A
	0	100	100	100.437	100	100	100		0	100	100	100	100	100	100		0	100	100	100	100	100	100		0	100	100	100	100	100	100
	-12	92.6702	113.899	94.4262	99.6154	72.3523	94.0949		-12	99.1486	105.565	106.038	88.3077	77.913	103.795		-12	94.7532	69.9503	67.5325	96.129	72.1008	93.3359		-12	90.404	101.191	88.458	86.9565	73.7234	96.6106
	-11	80.4974	52.768	71.9126	68.6154	62.8452	85.6131		-11	97.4031	69.4352	63.9448	57.6923	62.6844	88.1106		-11	79.5465	47.7649	63.9069	39.5392	58.3865	85.7729		-11	71.9926	-3.57143	78.3934	35.3096	54.2553	81.3704
	-10	38.9616	-31.0954	7.15847	4.15385	41.2094	46.3818		-10	52.7033	-27.4086	6.03795	23.3846	44.764	44.6912		-10	49.9333	9.60265	9.63203	26.083	40.0336	50.6938		-10	33.8384	-38.3929	-11.542	-37.8129	43.0851	35.9912
	-9	34.6422	-8.00942	-14.2623	4.46154	36.3509	28.2585		-9	29.0762	1.16279	-13.801	-9.76923	33.7389	21.5785		-9	89.9066	22.0199	16.3961	35.9447	58.7563	48.5636		-9	27.5023	-52.0833	-4.89381	-32.5428	31.0993	22.6042
	-8	75.6544	40.9894	39.235	34.2308	73.5407	57.3975		-8	34.057	-4.23588	5.17539	-11.4615	37.0944	23.2338		-8	123.877	42.053	32.684	50.0461	100.471	70.0215		-8	63.7741	-60.1191	-2.49308	2.50329	27.0567	39.3806
	-7	100.785	36.9847	40.3825	32.1538	72.1426	65.5787		-7	58.791	-6.31229	-12.3634	-18.7692	30.6785	30.3997		-7	139.173	37.0861	54.2749	26.9124	96.6387	73.891		-7	81.6804	-22.0238	8.58726	13.5705	24.6808	49.0612
	-6	114.572	65.96	46.4481	61.6923	66.4802	64.913		-6	40.0596	-22.01	-6.55549	8.69231	26.4749	28.6233		-6	98.177	48.6755	46.0498	29.6774	94.084	70.1583		-6	54.1782	-52.9762	70.0831	24.2424	13.7589	41.0144
		%
1h		Basal				MLT
	MT1-WT	0	0	0	0	83.9574	90.0001	109.795	123.6
	MT1-Y128A	0	0	0	0	21.6397	-16.2042	-12.9375	-2.2
	MT1-S132A	0	0	0	0	103.302	135.186	92.6822	82.4
	MT1-L133A	0	0	0	0	32.137	-9.22826	24.8699	40.4

## Sheet: Figure4
			%								%
	4b	log[MLT]	MT1-TM5-6(MT2)							log[MLT]	MT1-WT
		0	100	100	100	100	100	100		0	100	100	100	100	100	100
		-12	90.2125	91.2694	94.2405	91.2015	98.1557	108.917		-12	88.3208	93.2706	98.9506	105.908	107.564	91.9516
		-11	90.8135	88.3091	91.3474	91.1069	97.7166	105.626		-11	81.2406	85.738	96.6031	99.4092	101.473	89.7436
		-10	80.4679	65.9809	75.8639	69.5364	77.9567	84.041		-10	64.5561	56.2725	64.7335	86.1439	77.8782	75.4274
		-9	37.6905	37.5815	36.9408	46.4522	45.6675	44.126		-9	44.2139	54.4447	43.4963	102.256	80.4217	78.7749
		-8	24.8336	32.3382	18.4034	65.3264	58.9871	50.7785		-8	81.6898	110.717	77.3267	179.431	132.798	135.007
		-7	33.3763	27.3457	30.8867	53.4059	61.4754	71.2314		-7	93.7754	122.127	93.4272	193.072	144.344	149.857
		-6	31.2299	43.3016	29.4401	58.8458	37.2365	63.8712		-6	96.6631	119.828	95.5261	211.6	142.035	158.226
			%								%
	4c	log[MLT]	MT2-TM5-6(MT1)							log[MLT]	MT2-WT
		0	100	100	100	100	100	100		0	100	100	100	100	100	100
		-12	89.331	96.5901	87.8864	74.4561	101.378	101.257		-12	90.0186	85.0103	89.4679	89.148	101.751	105.547
		-11	85.986	86.2561	90.2229	81.6277	90.4611	84.4887		-11	90.0186	92.6987	91.5633	84.4843	98.0037	87.9878
		-10	52.23	53.9318	59.849	92.1837	71.8071	69.0641		-10	88.2276	72.7296	81.0587	77.713	86.9165	84.3535
		-9	40.293	82.5331	48.3465	139.726	144.886	107.712		-9	54.403	33.8235	36.8624	45.0673	51.6278	52.5249
		-8	109.204	152.818	121.1	312.087	287.228	213.042		-8	29.1978	31.5273	25.1447	57.6233	53.8391	54.9732
		-7	121.513	172.234	172.969	354.795	295.284	253.683		-7	35.4104	36.1455	33.2231	64.7982	69.9631	57.4981
		-6	127.656	184.655	153.882	350.04	303.286	194.497		-6	41.903	35.3715	31.4034	69.7758	66.9533	70.3902
	4e-mGi	Fold of Vehcle		4e-mGs	Fold of Vehcle
		MT2-MT1(TM5-ICL3-TM6)-mGi			MT2-MT1(TM5-ICL3-TM6)-mGs
		Veh	MLT		Veh	MLT
		1	5.82		1	2.98
		1	5.34		1	2.56
		1	5.76		1	2.92
		1	9.04		1	3.41
		1	9.11		1	2.84

## Sheet: Figure5
5b upper	%								5c upper	%								5d upper	%									5e upper	%
	log[MLT]	MT2-MT1(TM5c)								log[MLT]	MT2-MT1(TM5)								log[MLT]	MT2-MT1(ICL3)								log[MLT]	MT2-MT1(core ICL3)
	0	100	100	100	100	100	100	100		0	100	100	100	100	100	100	100		-13	100	100	100	100	100	100	100		-13	100	100	100	100	100	100	100
	-12	95.97	104.38	97.66	81.38	89.68	100.91	95.54		-12	96.74	94.38	97.51	81.0586	106.68	98.04	101.01		-12	93.56	102.92	99.41	89.27	95.12	98.31	93.8		-12	96.07	114.39	104.08	122.62	104.98	92.04	105.33
	-11	89	87.31	97.09	93.5	75.37	93.38	91.77		-11	91.9	89.68	94.27	83.2976	98.76	89.62	85.14		-11	85.04	75.66	100.88	87.28	72.19	76.38	82.09		-11	93.58	101.99	102.56	113.81	84.91	88.39	101.19
	-10	62.7	43.47	68.52	44.11	52.81	55.76	55.03		-10	71.85	55.5	72.82	46.4078	51.04	56.11	55.26		-10	46.66	45.69	84.43	48.12	21.79	37.61	46.19		-10	66.44	84.51	75.53	95.34	70.52	57.39	70.93
	-9	27.45	34.06	48.87	38.09	26.12	32.24	31.86		-9	30.84	50.24	44.77	35.0315	20.86	42.54	36.83		-9	29.2	55.36	75.32	25.89	42.1	42.91	42.46		-9	45.37	81.44	63.44	43.01	62.67	40.57	53.38
	-8	28.51	34.09	49.36	45.22	32.6	39.56	41.82		-8	36.11	67.13	45.08	38.4733	56.01	56.97	51.37		-8	48.01	92.19	75.8	63.56	63.29	64.7	62.53		-8	50.19	98.22	70.6	50.24	68.79	67.69	74.16
	-7	27.73	52.68	47.81	37.3	33.22	41.19	38.64		-7	39.56	57.9	41.74	50.0862	50.01	57.84	52.93		-7	47.88	79.48	74.29	57.13	58.95	63.64	65.25		-7	51.12	98.09	76.37	60.43	69.75	67.8	79.56
	-6	26.08	43.58	48.53	17.33	37.56	40.06	39.67		-6	40.95	52.85	47.15	38.1442	55.43	57.04	54.24		-6	49.86	89.1	79.17	60.21	54.91	65.09	64.42		-6	55.39	107.96	73.7	102.31	73.12	70.42	80.1
5b lower	%								5c lower	%								5d lower	%									5e lower	%
	MT2-MT1(TM5c)									MT2-MT1(TM5)									MT2-MT1(ICL3)										MT2-MT1(core ICL3)
log[MLT]	0	-9	-6						log[MLT]	0	-9	-6						log[MLT]	0	-9	-6							log[MLT]	0	-9	-6
	100	27.45	26.08							100	30.84	40.95							100	29.2	49.86								100	45.37	55.39
	100	34.06	43.58							100	50.24	52.85							100	55.36	89.1								100	81.44	107.96
	100	48.87	48.53							100	44.77	47.15							100	75.32	79.17								100	63.44	73.7
	100	38.09	17.33							100	35.0315	38.1442							100	25.89	60.21								100	43.01	102.31
	100	26.12	37.56							100	20.86	55.43							100	42.1	54.91								100	62.67	73.12
	100	32.24	40.06							100	42.54	57.04							100	42.91	65.09								100	40.57	70.42
	100	31.86	39.67							100	36.83	54.24							100	42.46	64.42								100	53.38	80.1
	Fold of Vehcle					Fold of Vehcle
5f	Veh	MLT			5g	Veh	MLT
	1	6.15				1	1.88
	1	5.37				1	1.7
	1	6.78				1	1.59
	1	6.23				1	1.68
	1	5.33				1	1.99

## Sheet: Figure6
	6c upper		%							6d upper		%
		log[MLT]	MT2-MT1(core-ICL3-V217A)								log[MLT]	MT1-delICL3
		0	100	100	100	100	100	100	100		0	100	100	100	100
		-12	93.94	94.43	97.8	111.44	97.43	94.6	99.13		-12	97.56	86.02	97.57	97.57
		-11	92.4	89.48	96.74	91.59	91.08	89.59	91.54		-11	92.43	95.3	91.93	97.24
		-10	83.73	52.14	59.64	60.64	46.98	49.85	58.43		-10	82.17	89.34	73.99	88.45
		-9	67.17	43.97	25.43	43.81	35.3	33.35	29.39		-9	40.12	42.71	60.21	63.52
		-8	59.1	48.3	28.86	39.18	38.45	41.64	34.38		-8	27.71	53.81	45.99	49.5
		-7	60.72	48.92	29.47	43.3	35.43	41.59	33.96		-7	19.25	51.41	52.7	55.35
		-6	61.23	43.33	32.48	37.14	33.86	37.31	35.24		-6	41.84	61.77	48.89	58.56
	6c lower	%								6d lower	%
		MT2-MT1(core-ICL3-V217A)									MT1-delICL3
	log[MLT]	0	-9	-6						log[MLT]	0	-9	-6
		100	67.17	61.23							100	40.12	41.84
		100	43.97	43.33							100	42.71	61.77
		100	25.43	32.48							100	60.21	48.89
		100	43.81	37.14							100	63.52	58.56
		100	35.3	33.86
		100	33.35	37.31
		100	29.39	35.24

## Sheet: Extended Fig5
		Classical MD							Gaussian Accelerated MD
		Classical MD: GPCR-G Protein MMGBSA Binding Energies:							Gaussian Accelerated MD: GPCR-G Protein MMGBSA Binding Energies:
		System	REP1	REP2	REP3	REP4	REP5		System	REP1	REP2	REP3
		MT1 + Gi	-84.9301	-78.022	-68.4034	-68.5002	-83.359		MT1 + Gi	-81.2106	-91.186	-84.0796
		MT1 + Gs	-92.0003	-92.5331	-70.6232	-86.0187	-63.1988		MT1 + Gs	-78.0866	-74.0098	-74.0098
		MT2 + Gi	-76.6932	-76.3914	-82.6935	-69.349	-71.3181		MT2 + Gi	-85.652	-91.2256	-60.0677
		MT2_MT1(TM5-ICL3-TM6) + Gs	-34.0787	-21.6226	-59.2914	-61.9614	-52.146		MT2_MT1(TM5-ICL3-TM6) + Gs	-59.842	-58.6593	-55.7035
		MT2_WT_Testmodel + Gs	-22.0596	-11.3834	-36.0698	-36.96	-26.7541		MT2_WT_Testmodel + Gs	-40.8686	-27.929	-47.0371
		Classical MD: Cα RMSF of ICL3							Gaussian Accelerated MD: Cα RMSF of ICL3
		System	REP1	REP2	REP3	REP4	REP5		System	REP1	REP2	REP3
		MT1 + Gi	4.124	3.319	3.403	4.001	2.813		MT1 + Gi	5.51	5.077	2.854
		MT1 + Gs	2.976	2.765	2.963	3.835	3.87		MT1 + Gs	5.178	3.665	4.584
		MT2 + Gi	4.031	2.357	2.102	3.52	3.68		MT2 + Gi	3.721	4.394	2.681
		MT2_MT1(TM5-ICL3-TM6) + Gs	3.631	3.327	2.838	3.056	4.09		MT2_MT1(TM5-ICL3-TM6) + Gs	5.276	5.155	4.2
		MT2_WT_Testmodel + Gs	5.493	4.34	4.288	3.321	6.847		MT2_WT_Testmodel + Gs	4.653	3.871	6.789
		Classical MD: Cα RMSF of G Protein α5 Helix							Gaussian Accelerated MD: Cα RMSF of G Protein α5 Helix
		System	REP1	REP2	REP3	REP4	REP5		System	REP1	REP2	REP3
		MT1 + Gi	2.658	2.565	2.168	2.039	1.918		MT1 + Gi	3.316	3.534	1.678
		MT1 + Gs	2.358	2.802	3.167	2.314	2.921		MT1 + Gs	2.824	3.129	3.148
		MT2 + Gi	3.276	2.257	2.21	1.991	2.55		MT2 + Gi	2.7	5.839	3.672
		MT2_MT1(TM5-ICL3-TM6) + Gs	3.233	3.26	3.197	2.409	2.242		MT2_MT1(TM5-ICL3-TM6) + Gs	3.024	4.502	5.758
		MT2_WT_Testmodel + Gs	3.129	3.916	3.121	4.115	2.698		MT2_WT_Testmodel + Gs	3.612	2.632	2.865

## Sheet: SuppleFigS1
S1a		%			S1b		%			S1c		%			S1d		%
	log[MLT]	humanMT1-NP				log[MLT]	humanMT2-NP				log[MLT]	mouse MT1-NP				log[MLT]	mouse MT2-NP
	-13	100	100	100		-13	100	100	100		-13	100	100	100		-13	100	100	100
	-12	81.6	92	102.2		-12	117.3	84	109.3		-12	105.4	94.4	119.2		-12	87.0651	85.0724	113.202
	-11	63.9	74.6	98.1		-11	89.4	90.8	104		-11	84	87	81.3		-11	73.5625	96.2249	110.381
	-10	37.2	37.6	58.1		-10	79.6	68.9	92.4		-10	48	48.6	52.8		-10	43.9916	62.1416	68.4758
	-9	65.6	46.7	45.4		-9	31.4	41.7	45.9		-9	59	47.9	48.5		-9	26.2625	23.5126	28.8903
	-8	96.8	84.9	71.4		-8	23.1	36.6	30.3		-8	81.3	70.9	79.9		-8	3.65205	19.244	13.4152
	-7	91.7	93	88		-7	32	37.4	49.7		-7	105.4	83.3	103.7		-7	9.19374	15.0193	13.6601
	-6	73	86.1	79.3		-6	42.7	20.5	38.9		-6	98.6	83.1	112.6		-6	2.00005	-4.14426	10.6789

## Sheet: SuppleFig.S2
S2a	MT2-mGi		Fold of Basal			S2b	MT1-mGi		Fold of Basal			S2c	MT1-mGs		Fold of Basal
	-12	0.81626	1.03315	0.82794	1.32265		-12	0.905753	0.818921	1.38318	0.892152		-12	1.18581	0.88811	1.19754	0.728539
	-11	0.736892	0.991401	0.739908	1.3313		-11	0.835188	0.876688	1.48908	1.12129		-11	1.2508	0.893556	1.09075	0.269777
	-10	0.779227	1.11547	0.881777	1.39066		-10	0.995183	1.43189	1.76213	1.16257		-10	1.43017	1.23945	1.47374	0.715944
	-9	1.68031	1.94292	1.43936	2.26		-9	2.59847	3.80504	4.00657	3.36668		-9	2.00881	1.39019	2.50635	1.66898
	-8	3.89502	4.03046	3.32889	4.28909		-8	5.03204	5.25673	5.26612	5.03364		-8	2.92129	1.85202	3.02904	1.72675
	-7	4.30969	4.53672	4.01288	4.42498		-7	5.11902	5.52964	5.61785	4.81128		-7	2.7472	2.14447	2.83338	1.58794
	-6	4.23776	4.24993	4.13504	4.25		-6	5.66918	5.9836	5.49651	4.95362		-6	2.89212	1.47396	3.43511	1.90561
S2d								S2e			S2f
	MT2-mGs				unit: mBU	S2d	GPR62-mGs		Luminescnce			Fluorescence
	-12	8.21651	11.9368	10.8759	12.15		unit: mBU		MT2-Rluc	GPR62-Rluc		MT2-Rluc	GPR62-Rluc
	-11	9.09426	10.6837	11.0807	12.4178		76.7304
	-10	7.88095	11.2042	11.607	13.3856		91.8469		357485	321376		28644.3	36601
	-9	6.65815	14.0593	12.568	17.1447		73.9297		345584	274255		28263.9	28809.3
	-8	13.9248	14.8832	14.0178	18.4475		89.9075		325906	301325		30605	31082.5
	-7	16.0388	13.9628	14.5373	16.5224				276222	285424		31788.9	24500.2
	-6	15.3127	13.4342	13.0716	17.8148

## Sheet: SuppleFig.S4
	S4b	cAMP (pmol/mg protein)			S4c	pCREB / CREB			S4e	cAMP (pmol/mg protein)			S4f	pCREB / CREB
		Veh	MLT			Veh	MLT			Veh	MLT			Veh	MLT
		2.45158	2.75264			0.606955	0.813989			1.29097	2.96017			0.684558	0.898284
		3.17403	5.31487			0.847308	0.84664			1.83017	10.3084			0.814047	0.815384
		2.4161	4.05725			0.789956	1.0309			1.3166	2.80268			0.875595	1.10627
		2.05555	3.15173			0.896855	0.930337			2.28781	7.0684			0.780436	1.04939
		2.00323	3.00621			0.901383	0.998923			2.88711	3.15122			0.889919	0.925486
		1.53204	3.84757			0.658106	0.866843			1.56339	2.56819			0.69398	0.847347

## Sheet: SuppleFig.S6
	Fold of background
S6	WT	Y128A	S132A	L133A
	9.6	5.2	4.3	5.2
	14.5	7.9	9.8	6.2
	27.3	18.7	12.3	12.6
	11.95	10.23	9.36	11.08

[truncated: 2 more sheets: SuppleFig.S7, SuppleFig.S8]
